# Supplementary material for: Sex Differences in Salmonellosis Incidence Rates—An Eight-Country National Data-Pooled Analysis
Source: J Clin Med. 2021 Dec 9;10(24):5767. doi: 10.3390/jcm10245767 (PMC8708425; doi:10.3390/jcm10245767)
Supplement: Supplementary file 1 [file jcm-10-05767-s001.zip]

Archive with 1 entries (1 files):
- jcm-1478374-supplementary.pdf
